# Supplementary material for: An integrated study of hormone-related sarcopenia for modeling and comparative transcriptome in rats
Source: Front Endocrinol (Lausanne). 2023 Feb 1;14:1073587. doi: 10.3389/fendo.2023.1073587 (PMC9929355; doi:10.3389/fendo.2023.1073587)
Supplement: Supplementary file 1 [file Table_1.xls]

## Sheet: Sheet1
Supplementary Table 1. The top 20 differentially expressed mRNAs in GAS of OVX vs. SHAM (FDR<0.05)
Gene ID	Gene Symbol	log2FC	Pvalue	Qvalue	Style
103689936	Wbp11l1	22.9232	4.4454e-09	5.31314e-06	up
293669	Cd248	21.292	5.1111e-08	3.05439e-05	up
289491	Mrpl1	19.5257	5.882e-07	0.000239665	up
313058	Adgrb2	7.16767	0.000819695	0.0412795	up
100363502	LOC100363502	5.34981	9.84346e-06	0.00174726	up
287603	Tex14	3.32651	0.000270057	0.0186933	up
499818	Ppp1r1c	2.92361	0.000316744	0.0212681	up
29751	Sema3a	2.91608	0.000896589	0.0439453	up
500685	Plekhd1	2.82588	0.000710619	0.0371395	up
289264	Grem2	2.78945	3.30391e-10	9.87208e-07	up
293566	Cpxm2	2.49841	0.000892628	0.0439453	up
298577	Ubxn10	2.47213	6.88282e-12	4.11317e-08	up
685116	Gbp3	2.41473	0.000206027	0.0155196	up
24795	Serpina3n	2.3095	0.000999785	0.0469472	up
29387	Pla2g2c	2.28566	3.04463e-08	2.02599e-05	up
367236	Col19a1	1.99725	0.000762811	0.0389358	up
317341	Ube2q2l	1.9943	0.000512791	0.0295837	up
171144	Slco4a1	1.97189	8.15476e-06	0.00149182	up
498528	Shisa2	1.96636	7.12553e-06	0.00137362	up
315963	RGD1310507	1.84941	0.00048137	0.0284818	up
100909857	LOC100909857	-3.79821	0.000119618	0.0105612	down
299979	Grhl2	-3.80919	0.000605207	0.0327171	down
117557	Tpm3	-3.87064	0.000281952	0.0194417	down
24583	Myh3	-3.93944	6.6482e-05	0.00688953	down
305710	Nek10	-4.06346	6.97555e-05	0.00710555	down
291926	Mylk3	-4.27239	0.000580578	0.0318269	down
29275	Actc1	-4.33817	9.20592e-07	0.000317392	down
498997	Rspo3	-4.37531	0.000523973	0.0299165	down
81828	Zp2	-4.68021	1.37198e-07	7.45358e-05	down
252892	Lgi1	-4.79034	0.000302409	0.0205277	down
24296	Cyp1a1	-5.69435	0.000415223	0.0254065	down
83584	Casp6	-6.24545	1.7868e-05	0.00258337	down
314467	Rd3l	-6.33876	5.92145e-06	0.00117955	down
81755	Rab3b	-6.45304	4.59984e-06	0.0010181	down
102554034	LOC102554034	-6.48079	3.63633e-05	0.00440487	down
499363	RGD1564887	-8.15153	1.05229e-10	3.7731e-07	down
100912618	LOC100912618	-22.4059	9.87197e-09	7.71858e-06	down
171375	Atp5pb	-22.8827	4.75315e-09	5.3259e-06	down
100912348	LOC100912348	-23.2987	2.48455e-09	3.18164e-06	down
316632	Ndufa10l1	-23.6386	1.45096e-09	2.60128e-06	down
mRNAs: messenger RNAs; GAS: gastrocnemius; FC: fold change; FDR: false discovery rate.
