# Supplementary material for: An integrated study of hormone-related sarcopenia for modeling and comparative transcriptome in rats
Source: Front Endocrinol (Lausanne). 2023 Feb 1;14:1073587. doi: 10.3389/fendo.2023.1073587 (PMC9929355; doi:10.3389/fendo.2023.1073587)
Supplement: Supplementary file 2 [file Table_2.xls]

## Sheet: Sheet1
Supplementary Table 2. GSEA of differentially expressed mRNAs in GAS of of OVX vs. SHAM
GS ID	KEGG Pathway Term	Size	Enrichment Score (ES)	Normalized Enrichment Score (NES)	NOM p-value	FDR q-value	Style
5012	Parkinson disease	128	-0.728733	-2.55932	0	0	down
190	Oxidative phosphorylation	122	-0.722034	-2.52837	0	0	down
4932	Non-alcoholic fatty liver disease (NAFLD)	146	-0.649904	-2.31574	0	0	down
5010	Alzheimer disease	170	-0.615342	-2.22061	0	0	down
5016	Huntington disease	179	-0.597199	-2.18574	0	0	down
4260	Cardiac muscle contraction	79	-0.639338	-2.16264	0	0	down
4714	Thermogenesis	220	-0.580718	-2.11921	0	0	down
3010	Ribosome	163	-0.539805	-1.92474	0	0.000394438	down
20	Citrate cycle (TCA cycle)	30	-0.622625	-1.79868	0	0.00495668	down
71	Fatty acid degradation	47	-0.530674	-1.65585	0.00120337	0.0422013	down
4723	Retrograde endocannabinoid signaling	136	-0.463046	-1.63911	0	0.0487899	down
4512	ECM-receptor interaction	87	-0.476084	-1.61727	0.00221976	0.0601289	down
4670	Leukocyte transendothelial migration	104	-0.45535	-1.58753	0.00325733	0.0812545	down
3320	PPAR signaling pathway	79	-0.464926	-1.55821	0.00556793	0.108129	down
561	Glycerolipid metabolism	55	-0.47512	-1.53735	0.0118483	0.127734	down
4070	Phosphatidylinositol signaling system	96	-0.440992	-1.52086	0.00539957	0.14345	down
62	Fatty acid elongation	31	-0.514662	-1.50717	0.0306513	0.157952	down
4614	Renin-angiotensin system	30	-0.516851	-1.49975	0.0297767	0.161168	down
280	Valine, leucine and isoleucine degradation	54	-0.473393	-1.49845	0.0187134	0.154746	down
770	Pantothenate and CoA biosynthesis	19	-0.562989	-1.48989	0.0449735	0.161509	down
562	Inositol phosphate metabolism	75	-0.44206	-1.47337	0.0205011	0.181867	down
511	Other glycan degradation	19	-0.559914	-1.45555	0.0385126	0.20912	down
450	Selenocompound metabolism	18	-0.559516	-1.43363	0.0690104	0.249844	down
4975	Fat digestion and absorption	32	-0.497345	-1.43254	0.0535714	0.242227	down
4072	Phospholipase D signaling pathway	140	-0.390223	-1.38879	0.022082	0.35128	down
982	Drug metabolism - cytochrome P450	63	-0.425276	-1.38746	0.0495392	0.342399	down
760	Nicotinate and nicotinamide metabolism	38	-0.46266	-1.38639	0.0682095	0.333406	down
5414	Dilated cardiomyopathy (DCM)	92	-0.403109	-1.38426	0.0218579	0.328037	down
1212	Fatty acid metabolism	62	-0.428827	-1.38261	0.0464037	0.321569	down
5410	Hypertrophic cardiomyopathy (HCM)	89	-0.406582	-1.38211	0.0401376	0.312491	down
620	Pyruvate metabolism	38	-0.460903	-1.38121	0.0730539	0.304818	down
480	Glutathione metabolism	65	-0.419573	-1.37311	0.0521542	0.317643	down
1210	2-Oxocarboxylic acid metabolism	17	-0.537855	-1.37138	0.100785	0.312651	down
4977	Vitamin digestion and absorption	22	-0.507126	-1.36648	0.0915119	0.316635	down
4510	Focal adhesion	195	-0.369908	-1.35177	0.011399	0.349284	down
640	Propanoate metabolism	34	-0.453464	-1.34185	0.0837563	0.370676	down
650	Butanoate metabolism	26	-0.48549	-1.33397	0.106355	0.386709	down
531	Glycosaminoglycan degradation	18	-0.508644	-1.33136	0.102426	0.384875	down
564	Glycerophospholipid metabolism	93	-0.379655	-1.29904	0.0639013	0.487219	down
4976	Bile secretion	66	-0.396651	-1.29604	0.0796359	0.48638	down
380	Tryptophan metabolism	43	-0.421377	-1.29573	0.121687	0.475798	down
3050	Proteasome	46	-0.415718	-1.2835	0.118203	0.51172	down
5412	Arrhythmogenic right ventricular cardiomyopathy (ARVC)	75	-0.386567	-1.27741	0.0883352	0.523175	down
5230	Central carbon metabolism in cancer	64	-0.389911	-1.27361	0.117849	0.526408	down
4810	Regulation of actin cytoskeleton	199	-0.345726	-1.26866	0.0434333	0.533918	down
4964	Proximal tubule bicarbonate reclamation	22	-0.459762	-1.25808	0.164948	0.565655	down
1200	Carbon metabolism	118	-0.362065	-1.25629	0.1	0.561143	down
5231	Choline metabolism in cancer	94	-0.367833	-1.2444	0.110151	0.597783	down
4923	Regulation of lipolysis in adipocytes	51	-0.386604	-1.2266	0.174678	0.663674	down
4640	Hematopoietic cell lineage	87	-0.360314	-1.22571	0.141741	0.654148	down
3440	Homologous recombination	41	0.499301	1.92212	0	0.0606738	up
4745	Phototransduction - fly	30	0.494773	1.7264	0.00568182	0.191325	up
4720	Long-term potentiation	63	0.402837	1.64379	0.00699301	0.234744	up
100	Steroid biosynthesis	19	0.520594	1.62935	0.0262172	0.192327	up
4918	Thyroid hormone synthesis	65	0.373366	1.57018	0	0.238267	up
4728	Dopaminergic synapse	124	0.326989	1.56165	0	0.214705	up
4744	Phototransduction	20	0.489001	1.5577	0.0283401	0.188724	up
5031	Amphetamine addiction	62	0.368099	1.55546	0	0.167271	up
4750	Inflammatory mediator regulation of TRP channels	111	0.322585	1.54612	0	0.160598	up
4114	Oocyte meiosis	113	0.336412	1.5386	0	0.15127	up
4730	Long-term depression	58	0.371536	1.53086	0	0.14589	up
5143	African trypanosomiasis	36	0.419891	1.52628	0.00877193	0.136726	up
4935	Growth hormone synthesis, secretion and action	109	0.333043	1.52182	0	0.130739	up
4925	Aldosterone synthesis and secretion	91	0.334247	1.5074	0	0.135871	up
4912	GnRH signaling pathway	88	0.333299	1.46818	0.0121951	0.164659	up
5322	Systemic lupus erythematosus	98	0.313865	1.44157	0	0.186503	up
5214	Glioma	74	0.326949	1.4323	0.0338983	0.186239	up
4921	Oxytocin signaling pathway	145	0.287204	1.40544	0	0.209724	up
4710	Circadian rhythm	30	0.392173	1.38861	0.0625	0.220535	up
591	Linoleic acid metabolism	42	0.366694	1.37501	0.0490196	0.229005	up
5034	Alcoholism	177	0.293821	1.36986	0	0.227369	up
4320	Dorso-ventral axis formation	25	0.408321	1.36285	0.0995475	0.225223	up
5321	Inflammatory bowel disease (IBD)	66	0.330616	1.35825	0.0460526	0.222545	up
4916	Melanogenesis	100	0.2976	1.34794	0.03125	0.226943	up
4392	Hippo signaling pathway - multiple species	28	0.373574	1.3005	0.0833333	0.297178	up
4970	Salivary secretion	69	0.298611	1.28682	0.0465116	0.314018	up
4726	Serotonergic synapse	111	0.27848	1.28401	0	0.307423	up
4350	TGF-beta signaling pathway	92	0.283032	1.27342	0.0869565	0.315452	up
4120	Ubiquitin mediated proteolysis	135	0.26315	1.26955	0.0697674	0.313941	up
4540	Gap junction	79	0.282279	1.24159	0.0720721	0.360007	up
5033	Nicotine addiction	30	0.353701	1.23316	0.177083	0.367978	up
604	Glycosphingolipid biosynthesis - ganglio series	15	0.414905	1.23204	0.181132	0.359105	up
4911	Insulin secretion	77	0.279417	1.22357	0.104762	0.365566	up
4012	ErbB signaling pathway	84	0.27424	1.2218	0.0882353	0.358417	up
4725	Cholinergic synapse	104	0.263653	1.18488	0.0897436	0.437815	up
513	Various types of N-glycan biosynthesis	38	0.319569	1.18326	0.204301	0.429954	up
4950	Maturity onset diabetes of the young	19	0.370863	1.15772	0.247191	0.486671	up
4924	Renin secretion	67	0.258976	1.12221	0.212598	0.589485	up
515	Mannose type O-glycan biosynthesis	23	0.328989	1.11389	0.276151	0.603302	up
4657	IL-17 signaling pathway	78	0.251997	1.11131	0.192982	0.598335	up
4713	Circadian entrainment	94	0.243838	1.08877	0.276596	0.665812	up
5140	Leishmaniasis	68	0.256656	1.08502	0.291045	0.665541	up
5216	Thyroid cancer	36	0.284871	1.07326	0.359375	0.695834	up
590	Arachidonic acid metabolism	71	0.245346	1.06687	0.297872	0.702378	up
4971	Gastric acid secretion	69	0.249026	1.05971	0.333333	0.714309	up
4624	Toll and Imd signaling pathway	43	0.27936	1.05577	0.362637	0.713706	up
5220	Chronic myeloid leukemia	78	0.246224	1.04964	0.37234	0.723697	up
4013	MAPK signaling pathway - fly	81	0.235637	1.04139	0.352273	0.740829	up
4922	Glucagon signaling pathway	96	0.225462	1.03956	0.336842	0.732439	up
140	Steroid hormone biosynthesis	67	0.249918	1.03488	0.385246	0.737731	up
GSEA: Gene set enrichment analysis; GS: Gene set; mRNAs: messenger RNAs; GAS: gastrocnemius; FDR: false discovery rate.
