# Supplementary material for: An integrated study of hormone-related sarcopenia for modeling and comparative transcriptome in rats
Source: Front Endocrinol (Lausanne). 2023 Feb 1;14:1073587. doi: 10.3389/fendo.2023.1073587 (PMC9929355; doi:10.3389/fendo.2023.1073587)
Supplement: Supplementary file 3 [file Table_3.xls]

## Sheet: Sheet1
Supplementary Table 3. RT-qPCR primers of candidate genes
Gene ID	Gene Symbol	Description	Type	SHAM Average Read Count	OVX Average Read Count	log2(OVX/SHAM)	Qvalue(OVX/SHAM)	Sequence 5'-3'(forward)	Sequence 5'-3'(reverse)
117243	Acsl6	acyl-CoA synthetase long-chain family member 6	mRNA	2170.46	1058.72	-1.03568	0.0132064	AGAGAGGGGAAAGAAGTGCG	ACAATGGAGAGGTCATCGGG
117557	Tpm3	tropomyosin 3	mRNA	9642.89	659.22	-3.87064	0.0194417	CGCCTTGCCACTGCTTT	TGTGCTTTGCTTCCTTCAGC
25177	Fhl1	four and a half LIM domains 1	mRNA	64939.9	11560.5	-2.4899	0.0220114	GTGGCAGGAGACCAGAATG	TGGCAAGTCACACAGTAGAAG
25285	Igfbp5	insulin-like growth factor binding protein 5	mRNA	350.5	748.56	1.0947	0.0220282	TTCTCCACACACTCTCGCTC	CTTTCTCGTCGCAGGGTTCA
25317	Fgf1	fibroblast growth factor 1	mRNA	233.7	74.38	-1.65158	0.00231717	GGACGCTGGATAGGAGATGA	GGTAAGCACCAAAACCTTGC
29517	Sgk1	serum/glucocorticoid regulated kinase 1	mRNA	1359.45	466.53	-1.54298	0.00436212	ACTCACAGGGACACATCGTC	CTCATACAAGACAGCCCCGA
29693	Atp2a2	Atp2a2	mRNA	14477.9	2154.54	-2.7484	0.000236751	GGCACACTTACCACAAACCA	GCTAACTCTACAAGCCCGTC
64558	Fzd4	frizzled class receptor 4	mRNA	677.15	324.17	-1.06273	0.00555507	GCTGAAACAGGGTGACAACA	GAAACCAACTTACCGCTCCC
RT-qPCR: Real-Time Quantitative PCR; mRNA: messenger RNA.
