# Supplementary material for: An integrated study of hormone-related sarcopenia for modeling and comparative transcriptome in rats
Source: Front Endocrinol (Lausanne). 2023 Feb 1;14:1073587. doi: 10.3389/fendo.2023.1073587 (PMC9929355; doi:10.3389/fendo.2023.1073587)
Supplement: Supplementary file 4 [file Table_4.xls]

## Sheet: Sheet1
Supplementary Table 4. Other important pathways in GSEA (OVX vs. SHAM)
GS ID	KEGG Pathway Term	Size	Enrichment Score (ES)	Normalized Enrichment Score (NES)	NOM p-value	FDR q-value	Style
4915	Estrogen signaling pathway	110	-0.244052	-0.850799	0.771368	1	down
4014	Ras signaling pathway	219	-0.292551	-1.06979	0.325911	0.8888	down
4151	PI3K-Akt signaling pathway	318	-0.313744	-1.16982	0.0996979	0.784625	down
4068	FoxO signaling pathway	127	-0.232201	-0.815028	0.84345	1	down
4152	AMPK signaling pathway	119	-0.210759	-0.739512	0.925886	1	down
4010	MAPK signaling pathway	275	-0.250419	-0.923519	0.688325	1	down
4370	VEGF signaling pathway	55	-0.323736	-1.03065	0.416862	0.964827	down
4630	Jak-STAT signaling pathway	129	-0.22837	-0.804621	0.843652	1	down
4668	TNF signaling pathway	107	-0.186492	-0.65374	0.97411	1	down
4064	NF-kappa B signaling pathway	91	-0.248699	-0.845545	0.757778	1	down
4024	cAMP signaling pathway	186	-0.273986	-0.983013	0.524793	1	down
4022	cGMP-PKG signaling pathway	157	-0.25362	-0.910535	0.66421	1	down
4020	Calcium signaling pathway	175	-0.260656	-0.948753	0.606218	1	down
4066	HIF-1 signaling pathway	108	-0.308773	-1.07788	0.342391	0.904957	down
4120	Ubiquitin mediated proteolysis	135	0.26315	1.26955	0.0697674	0.313941	up
GSEA: Gene set enrichment analysis; GS: Gene set; GAS: gastrocnemius; FDR: false discovery rate.
